# Supplementary material for: Volatile Oil Profile of Prickly Ash (Zanthoxylum) Pericarps from Different Locations in China
Source: Foods. 2021 Oct 8;10(10):2386. doi: 10.3390/foods10102386 (PMC8535335; doi:10.3390/foods10102386)
Supplement: Supplementary file 1 [file foods-10-02386-s001.zip]

Archive with 1 entries (1 files):
- foods-1385935-supplementary.pdf
